# Supplementary material for: CLIC4 and CLIC1 bridge plasma membrane and cortical actin network for a successful cytokinesis
Source: Life Sci Alliance. 2019 Dec 26;3(2):e201900558. doi: 10.26508/lsa.201900558 (PMC6933522; doi:10.26508/lsa.201900558)
Supplement: Supplementary file 3 [file LSA-2019-00558_TableS1.xlsx]

## Sheet: WT specific proteins
Accession	Description	Gene Name	ΣCoverage	Σ# Proteins	Σ# Unique Peptides	Σ# Peptides	Σ# PSMs	Score A2	Coverage A2	# Peptides A2	# PSM A2	Score A4	Coverage A4	# Peptides A4	# PSM A4	# AAs	MW [kDa]	calc. pI
Bait	MycBirA* tagged wild type chloride intracellular channel protein 4	CLIC4-WT	66.34	7	22	28	59	138.69	66.34	28	59					606	67.6	5.54
O60814	Histone H2B type 1-K OS=Homo sapiens GN=HIST1H2BK PE=1 SV=3 - [H2B1K_HUMAN]	HIST1H2BK	65.08	5	1	12	56	64.91	65.08	12	33	567.52	46.03	7	23	126	13.9	10.32
Q5JXX6	Mortality factor 4-like protein 2 (Fragment) OS=Homo sapiens GN=MORF4L2 PE=1 SV=1 - [Q5JXX6_HUMAN]	MORF4L2	61.19	5	1	3	4	0	61.19	3	4					67	7.3	11.36
K7EJM4	Synaptic vesicle membrane protein VAT-1 homolog (Fragment) OS=Homo sapiens GN=VAT1 PE=1 SV=1 - [K7EJM4_HUMAN]	VAT1	50	4	1	2	2	1.68	50	2	2					30	3.3	8.57
Q96CP2	FLYWCH family member 2 OS=Homo sapiens GN=FLYWCH2 PE=1 SV=1 - [FWCH2_HUMAN]	FLYWCH2	43.57	2	1	2	3	2.5	43.57	2	3					140	14.6	8.46
P84243	Histone H3.3 OS=Homo sapiens GN=H3F3A PE=1 SV=2 - [H33_HUMAN]	H3F3A	43.38	10	4	7	16	25.47	43.38	7	10	170.35	24.26	4	6	136	15.3	11.27
Q9H910	Hematological and neurological expressed 1-like protein OS=Homo sapiens GN=HN1L PE=1 SV=1 - [HN1L_HUMAN]	HN1L	40	5	1	4	4	3.29	40	4	4					190	20.1	9.26
P22392	Nucleoside diphosphate kinase B OS=Homo sapiens GN=NME2 PE=1 SV=1 - [NDKB_HUMAN]	NME2	38.16	10	1	3	4	2.48	38.16	3	3	31.6	7.89	1	1	152	17.3	8.41
P16402	Histone H1.3 OS=Homo sapiens GN=HIST1H1D PE=1 SV=2 - [H13_HUMAN]	HIST1H1D	37.56	6	11	12	23	37.07	37.56	12	16	201.42	22.62	6	7	221	22.3	11.02
P30044-3	Isoform 3 of Peroxiredoxin-5, mitochondrial OS=Homo sapiens GN=PRDX5 - [PRDX5_HUMAN]	PRDX5	35.88	4	2	4	6	12.65	35.88	4	6					170	17.4	8.94
Q00325	Phosphate carrier protein, mitochondrial OS=Homo sapiens GN=SLC25A3 PE=1 SV=2 - [MPCP_HUMAN]	SLC25A3	33.98	6	2	7	11	5.25	33.98	7	10	51.37	3.31	1	1	362	40.1	9.38
C9J4V0	Ras-related protein Rab-7a OS=Homo sapiens GN=RAB7A PE=1 SV=1 - [C9J4V0_HUMAN]	RAB7A	31.34	3	1	2	2	2.71	31.34	2	2					134	15.1	8.79
Q8WVC2	40S ribosomal protein S21 OS=Homo sapiens GN=RPS21 PE=1 SV=1 - [Q8WVC2_HUMAN]	RPS21	29.63	3	1	1	1	0	29.63	1	1					81	8.8	8.5
P48729	Casein kinase I isoform alpha OS=Homo sapiens GN=CSNK1A1 PE=1 SV=2 - [KC1A_HUMAN]	CSNK1A1	26.11	5	1	5	9	2.29	26.11	5	9					337	38.9	9.57
P04350	Tubulin beta-4A chain OS=Homo sapiens GN=TUBB4A PE=1 SV=2 - [TBB4A_HUMAN]	TUBB4A	24.55	17	1	11	31	24.84	24.55	11	18	307.99	18.69	9	13	444	49.6	4.88
Q9Y2L1	Exosome complex exonuclease RRP44 OS=Homo sapiens GN=DIS3 PE=1 SV=2 - [RRP44_HUMAN]	DIS3	23.49	4	1	13	15	0	23.49	13	15					958	108.9	7.14
Q13442	28 kDa heat- and acid-stable phosphoprotein OS=Homo sapiens GN=PDAP1 PE=1 SV=1 - [HAP28_HUMAN]	PDAP1	23.2	1	1	3	4	0	23.2	3	4					181	20.6	8.87
Q6PI26	Protein SHQ1 homolog OS=Homo sapiens GN=SHQ1 PE=1 SV=2 - [SHQ1_HUMAN]	SHQ1	22.7	2	1	8	11	0	22.7	8	11					577	65.1	4.79
Q9HC36	rRNA methyltransferase 3, mitochondrial OS=Homo sapiens GN=RNMTL1 PE=1 SV=2 - [MRM3_HUMAN]	RNMTL1	22.38	2	1	4	5	0	22.38	4	5					420	47	8.73
Q15056-2	Isoform Short of Eukaryotic translation initiation factor 4H OS=Homo sapiens GN=EIF4H - [IF4H_HUMAN]	EIF4H	22.37	2	1	2	2	3.11	22.37	2	2					228	25.2	8.09
C9J7L4	Solute carrier family 13 member 3 (Fragment) OS=Homo sapiens GN=SLC13A3 PE=4 SV=3 - [C9J7L4_HUMAN]	SLC13A3	22.25	1	1	3	9	3.19	22.25	3	9					409	45.8	7.72
Q13200-2	Isoform 2 of 26S proteasome non-ATPase regulatory subunit 2 OS=Homo sapiens GN=PSMD2 - [PSMD2_HUMAN]	PSMD2	20.96	3	1	8	8	5.18	20.96	8	8					749	82.1	5.14
Q9Y606	tRNA pseudouridine synthase A, mitochondrial OS=Homo sapiens GN=PUS1 PE=1 SV=3 - [TRUA_HUMAN]	PUS1	20.14	9	1	4	5	2.9	20.14	4	4	54.96	4.68	1	1	427	47.4	8.41
P27695	DNA-(apurinic or apyrimidinic site) lyase OS=Homo sapiens GN=APEX1 PE=1 SV=2 - [APEX1_HUMAN]	APEX1	19.81	5	1	5	6	0	19.81	5	5	24.18	5.35	1	1	318	35.5	8.12
E7EQR4	Ezrin OS=Homo sapiens GN=EZR PE=1 SV=3 - [E7EQR4_HUMAN]	EZR	19.8	5	1	10	13	5.1	19.8	10	13					586	69.3	6.16
F5H669	Cleavage and polyadenylation-specificity factor subunit 7 (Fragment) OS=Homo sapiens GN=CPSF7 PE=1 SV=1 - [F5H669_HUMAN]	CPSF7	18.72	4	1	2	6	3.75	18.72	2	6					374	41.2	7.02
Q9NQW6	Actin-binding protein anillin OS=Homo sapiens GN=ANLN PE=1 SV=2 - [ANLN_HUMAN]	ANLN	17.97	4	2	13	17	0	17.97	13	16	36.81	1.78	1	1	1124	124.1	8.07
Q9NX20	39S ribosomal protein L16, mitochondrial OS=Homo sapiens GN=MRPL16 PE=1 SV=1 - [RM16_HUMAN]	MRPL16	16.73	2	1	3	5	2.81	16.73	3	5					251	28.4	10.13
P43490	Nicotinamide phosphoribosyltransferase OS=Homo sapiens GN=NAMPT PE=1 SV=1 - [NAMPT_HUMAN]	NAMPT	16.7	3	1	4	4	0	16.7	4	4					491	55.5	7.15
P52732	Kinesin-like protein KIF11 OS=Homo sapiens GN=KIF11 PE=1 SV=2 - [KIF11_HUMAN]	KIF11	15.34	1	2	9	12	0	15.34	9	11	31.99	2.46	1	1	1056	119.1	5.64
P33992	DNA replication licensing factor MCM5 OS=Homo sapiens GN=MCM5 PE=1 SV=5 - [MCM5_HUMAN]	MCM5	13.62	3	1	4	5	2.56	13.62	4	4	39.53	2.04	1	1	734	82.2	8.37
P23588	Eukaryotic translation initiation factor 4B OS=Homo sapiens GN=EIF4B PE=1 SV=2 - [IF4B_HUMAN]	EIF4B	13.09	9	2	6	7	1.77	13.09	6	6	41.92	1.31	1	1	611	69.1	5.73
A0A087WZ13	Ribonucleoprotein PTB-binding 1 OS=Homo sapiens GN=RAVER1 PE=4 SV=1 - [A0A087WZ13_HUMAN]	RAVER1	11.77	4	1	5	9	4.49	11.77	5	9					739	77.8	8.84
Q16630	Cleavage and polyadenylation specificity factor subunit 6 OS=Homo sapiens GN=CPSF6 PE=1 SV=2 - [CPSF6_HUMAN]	CPSF6	11.07	4	2	4	6	5.48	11.07	4	4	62.3	5.08	2	2	551	59.2	7.15
Q8WUM4	Programmed cell death 6-interacting protein OS=Homo sapiens GN=PDCD6IP PE=1 SV=1 - [PDC6I_HUMAN]	PDCD6IP	11.06	2	1	5	6	2.09	11.06	5	5	32.21	2.76	1	1	868	96	6.52
Q02218	2-oxoglutarate dehydrogenase, mitochondrial OS=Homo sapiens GN=OGDH PE=1 SV=3 - [ODO1_HUMAN]	OGDH	11.05	5	1	6	7	0	11.05	6	6	46.76	1.66	1	1	1023	115.9	6.86
Q9NR50	Translation initiation factor eIF-2B subunit gamma OS=Homo sapiens GN=EIF2B3 PE=1 SV=1 - [EI2BG_HUMAN]	EIF2B3	9.96	1	1	2	2	2.39	9.96	2	2					452	50.2	6.47
P49915-2	Isoform 2 of GMP synthase [glutamine-hydrolyzing] OS=Homo sapiens GN=GMPS - [GUAA_HUMAN]	GMPS	9.76	2	1	4	4	0	9.76	4	4					594	65.9	7.47
Q9BTE3-2	Isoform 2 of Mini-chromosome maintenance complex-binding protein OS=Homo sapiens GN=MCMBP - [MCMBP_HUMAN]	MCMBP	9.22	2	1	3	3	0	9.22	3	3					640	72.7	5.78
P04843	Dolichyl-diphosphooligosaccharide--protein glycosyltransferase subunit 1 OS=Homo sapiens GN=RPN1 PE=1 SV=1 - [RPN1_HUMAN]	RPN1	9.06	2	2	5	7	6.47	9.06	5	5	73.93	3.13	2	2	607	68.5	6.38
Q504Q3-3	Isoform 3 of PAB-dependent poly(A)-specific ribonuclease subunit PAN2 OS=Homo sapiens GN=PAN2 - [PAN2_HUMAN]	PAN2	8.41	3	1	7	8	2.41	8.41	7	8					1201	135.2	5.99
Q9BWE0	Replication initiator 1 OS=Homo sapiens GN=REPIN1 PE=1 SV=1 - [REPI1_HUMAN]	REPIN1	8.29	5	1	3	4	2.95	8.29	3	3	79.22	3.35	1	1	567	63.5	9.98
Q9Y5H5	Protocadherin alpha-9 OS=Homo sapiens GN=PCDHA9 PE=2 SV=1 - [PCDA9_HUMAN]	PCDHA9	8.11	2	1	4	4	0	8.11	4	4					950	102.3	5.07
O75369-6	Isoform 6 of Filamin-B OS=Homo sapiens GN=FLNB - [FLNB_HUMAN]	FLNB	8.08	10	1	10	11	2.7	8.08	10	11					2537	271.2	5.72
Q5CZC0	Fibrous sheath-interacting protein 2 OS=Homo sapiens GN=FSIP2 PE=2 SV=4 - [FSIP2_HUMAN]	FSIP2	7.62	2	1	28	106	0	7.62	28	106					6907	780.1	6.71
Q6ZVF9	G protein-regulated inducer of neurite outgrowth 3 OS=Homo sapiens GN=GPRIN3 PE=2 SV=2 - [GRIN3_HUMAN]	GPRIN3	7.47	1	1	4	26	15.98	7.47	4	26					776	82.4	7.56
P13224-2	Isoform 2 of Platelet glycoprotein Ib beta chain OS=Homo sapiens GN=GP1BB - [GP1BB_HUMAN]	GP1BB	7.06	1	1	2	2	0	7.06	2	2					411	43.1	10.8
Q03164-2	Isoform 2 of Histone-lysine N-methyltransferase 2A OS=Homo sapiens GN=KMT2A - [KMT2A_HUMAN]	KMT2A	6.23	3	1	16	16	0	6.23	16	16					3931	427.5	9.14
Q9Y520	Protein PRRC2C OS=Homo sapiens GN=PRRC2C PE=1 SV=4 - [PRC2C_HUMAN]	PRRC2C	5.87	9	1	12	16	5.58	5.87	12	14	69.66	0.73	1	2	2896	316.7	9.13
Q9NQ55-2	Isoform 2 of Suppressor of SWI4 1 homolog OS=Homo sapiens GN=PPAN - [SSF1_HUMAN]	PPAN	5.65	3	1	2	2	2.14	5.65	2	2					460	51.9	10.01
P51610	Host cell factor 1 OS=Homo sapiens GN=HCFC1 PE=1 SV=2 - [HCFC1_HUMAN]	HCFC1	5.06	1	1	6	9	1.62	5.06	6	7	38.39	1.28	2	2	2035	208.6	7.46
Q8NEZ4	Histone-lysine N-methyltransferase 2C OS=Homo sapiens GN=KMT2C PE=1 SV=3 - [KMT2C_HUMAN]	KMT2C	4.56	2	1	13	15	0	4.56	13	15					4911	541	6.49
Q9ULX3	RNA-binding protein NOB1 OS=Homo sapiens GN=NOB1 PE=1 SV=1 - [NOB1_HUMAN]	NOB1	3.64	1	1	1	1					45.61	3.64	1	1	412	46.6	7.18
Q01650	Large neutral amino acids transporter small subunit 1 OS=Homo sapiens GN=SLC7A5 PE=1 SV=2 - [LAT1_HUMAN]	SLC7A5	3.55	1	1	1	2	2.43	3.55	1	1	59.46	3.55	1	1	507	55	7.72
Q9Y2W1	Thyroid hormone receptor-associated protein 3 OS=Homo sapiens GN=THRAP3 PE=1 SV=2 - [TR150_HUMAN]	THRAP3	2.72	1	1	3	3	0	2.72	3	3					955	108.6	10.15

## Sheet: C35A specific proteins
Accession	Description	Gene Name	ΣCoverage	Σ# Proteins	Σ# Unique Peptides	Σ# Peptides	Σ# PSMs	Score A2	Coverage A2	# Peptides A2	# PSM A2	Score A4	Coverage A4	# Peptides A4	# PSM A4	# AAs	MW [kDa]	calc. pI
Bait	MycBirA* tagged chloride intracellular channel protein 4 C35A mutant	CLIC4-C35A	60.73	7	21	24	46	80.62	60.73	24	46					606	67.6	5.54
Q9NZL9-5	Isoform 5 of Methionine adenosyltransferase 2 subunit beta OS=Homo sapiens GN=MAT2B - [MAT2B_HUMAN]	MAT2B	62.65	6	1	4	5	2.69	62.65	4	5					83	9.5	6.35
Q9Y3E2	BolA-like protein 1 OS=Homo sapiens GN=BOLA1 PE=1 SV=1 - [BOLA1_HUMAN]	BOLA1	54.74	1	1	3	4	3.65	54.74	3	3	50.52	11.68	1	1	137	14.3	7.96
P42765	3-ketoacyl-CoA thiolase, mitochondrial OS=Homo sapiens GN=ACAA2 PE=1 SV=2 - [THIM_HUMAN]	ACAA2	44.08	2	7	9	15	8.49	44.08	9	12	66.85	15.87	3	3	397	41.9	8.09
D6RE11	39S ribosomal protein L27, mitochondrial OS=Homo sapiens GN=MRPL27 PE=4 SV=1 - [D6RE11_HUMAN]	MRPL27	38.1	4	1	3	4	0	38.1	3	4					84	9.2	12.02
P68431	Histone H3.1 OS=Homo sapiens GN=HIST1H3A PE=1 SV=2 - [H31_HUMAN]	HIST1H3A	36.76	10	4	6	9	11.24	36.76	6	6	93.7	24.26	3	3	136	15.4	11.12
Q14247-2	Isoform 2 of Src substrate cortactin OS=Homo sapiens GN=CTTN - [SRC8_HUMAN]	CTTN	26.5	5	2	8	11	7.19	26.5	8	11					634	70.9	6.64
H0Y4X3	RNA-binding protein 39 (Fragment) OS=Homo sapiens GN=RBM39 PE=1 SV=3 - [H0Y4X3_HUMAN]	RBM39	26.41	5	1	4	4	2.92	26.41	4	4					337	36.7	5.6
C9IYN3	Heterogeneous nuclear ribonucleoprotein L-like OS=Homo sapiens GN=HNRNPLL PE=1 SV=2 - [C9IYN3_HUMAN]	HNRNPLL	24.77	8	1	6	7	0	24.77	6	7					537	59.6	7.85
Q969H8	UPF0556 protein C19orf10 OS=Homo sapiens GN=C19orf10 PE=1 SV=1 - [CS010_HUMAN]	C19orf10	24.28	3	1	2	3	0	24.28	2	3					173	18.8	6.68
H0Y757	ATP-dependent 6-phosphofructokinase, platelet type (Fragment) OS=Homo sapiens GN=PFKP PE=1 SV=1 - [H0Y757_HUMAN]	PFKP	24.27	4	1	2	3	0	24.27	2	3					103	11.6	9.55
P00390	Glutathione reductase, mitochondrial OS=Homo sapiens GN=GSR PE=1 SV=2 - [GSHR_HUMAN]	GSR	23.18	1	1	7	17	0	23.18	7	16	28.52	4.98	1	1	522	56.2	8.5
Q7L014	Probable ATP-dependent RNA helicase DDX46 OS=Homo sapiens GN=DDX46 PE=1 SV=2 - [DDX46_HUMAN]	DDX46	22.89	1	1	14	17	3.43	22.89	14	16	60.86	1.94	1	1	1031	117.3	9.29
P46109	Crk-like protein OS=Homo sapiens GN=CRKL PE=1 SV=1 - [CRKL_HUMAN]	CRKL	22.44	1	1	4	6	3.54	22.44	4	5	39.03	5.28	1	1	303	33.8	6.74
Q9ULV4-3	Isoform 3 of Coronin-1C OS=Homo sapiens GN=CORO1C - [COR1C_HUMAN]	CORO1C	22.01	5	1	4	5	2.54	22.01	4	5					527	58.9	7.75
Q7RTV0	PHD finger-like domain-containing protein 5A OS=Homo sapiens GN=PHF5A PE=1 SV=1 - [PHF5A_HUMAN]	PHF5A	21.82	1	1	2	4	5	21.82	2	3	72.15	13.64	1	1	110	12.4	8.41
P49591	Serine--tRNA ligase, cytoplasmic OS=Homo sapiens GN=SARS PE=1 SV=3 - [SYSC_HUMAN]	SARS	21.79	2	1	5	5	2.61	21.79	5	5					514	58.7	6.43
P14866	Heterogeneous nuclear ribonucleoprotein L OS=Homo sapiens GN=HNRNPL PE=1 SV=2 - [HNRPL_HUMAN]	HNRNPL	21.22	4	2	7	20	2.66	21.22	7	18	27.92	5.43	2	2	589	64.1	8.22
P62277	40S ribosomal protein S13 OS=Homo sapiens GN=RPS13 PE=1 SV=2 - [RS13_HUMAN]	RPS13	21.19	2	1	2	2	3.99	21.19	2	2					151	17.2	10.54
P60953	Cell division control protein 42 homolog OS=Homo sapiens GN=CDC42 PE=1 SV=2 - [CDC42_HUMAN]	CDC42	20.42	2	1	3	4	0	20.42	3	4					191	21.2	6.55
O43396	Thioredoxin-like protein 1 OS=Homo sapiens GN=TXNL1 PE=1 SV=3 - [TXNL1_HUMAN]	TXNL1	20.07	2	2	3	5	1.91	12.46	2	3	44.26	10.03	2	2	289	32.2	4.96
P46108	Adapter molecule crk OS=Homo sapiens GN=CRK PE=1 SV=2 - [CRK_HUMAN]	CRK	16.12	3	1	3	4	3.55	16.12	3	3	53.39	4.61	1	1	304	33.8	5.55
P30613	Pyruvate kinase PKLR OS=Homo sapiens GN=PKLR PE=1 SV=2 - [KPYR_HUMAN]	PKLR	14.98	2	1	4	26	8.4	14.98	4	25	43.43	2.96	1	1	574	61.8	7.74
P49959	Double-strand break repair protein MRE11A OS=Homo sapiens GN=MRE11A PE=1 SV=3 - [MRE11_HUMAN]	MRE11A	14.97	5	1	7	8	0	14.97	7	7	22.97	2.26	1	1	708	80.5	5.9
P08865	40S ribosomal protein SA OS=Homo sapiens GN=RPSA PE=1 SV=4 - [RSSA_HUMAN]	RPSA	14.24	3	1	2	3	3.19	14.24	2	2	48.58	5.76	1	1	295	32.8	4.87
O75874	Isocitrate dehydrogenase [NADP] cytoplasmic OS=Homo sapiens GN=IDH1 PE=1 SV=2 - [IDHC_HUMAN]	IDH1	13.77	2	1	3	4	0	13.77	3	3	32.18	3.14	1	1	414	46.6	7.01
P53350	Serine/threonine-protein kinase PLK1 OS=Homo sapiens GN=PLK1 PE=1 SV=1 - [PLK1_HUMAN]	PLK1	13.1	2	1	4	4	0	13.1	4	4					603	68.2	8.91
Q8WYP5	Protein ELYS OS=Homo sapiens GN=AHCTF1 PE=1 SV=3 - [ELYS_HUMAN]	AHCTF1	12.75	3	1	13	17	2.2	12.75	13	16	36.54	0.57	1	1	2266	252.3	6.6
P49748-3	Isoform 3 of Very long-chain specific acyl-CoA dehydrogenase, mitochondrial OS=Homo sapiens GN=ACADVL - [ACADV_HUMAN]	ACADVL	12.39	4	1	5	5	2.76	12.39	5	5					678	72.9	8.75
Q14566	DNA replication licensing factor MCM6 OS=Homo sapiens GN=MCM6 PE=1 SV=1 - [MCM6_HUMAN]	MCM6	12.3	1	1	6	9	2.34	12.3	6	8	29.31	1.95	1	1	821	92.8	5.41
P29372	DNA-3-methyladenine glycosylase OS=Homo sapiens GN=MPG PE=1 SV=3 - [3MG_HUMAN]	MPG	12.08	5	1	2	3	3.43	12.08	2	2	49.58	5.03	1	1	298	32.8	9.57
Q8WX93	Palladin OS=Homo sapiens GN=PALLD PE=1 SV=3 - [PALLD_HUMAN]	PALLD	11.71	7	1	9	11	3.01	11.71	9	10	62.12	1.45	1	1	1383	150.5	7.09
P18669	Phosphoglycerate mutase 1 OS=Homo sapiens GN=PGAM1 PE=1 SV=2 - [PGAM1_HUMAN]	PGAM1	11.42	2	1	2	3	3.11	11.42	2	3					254	28.8	7.18
P30041	Peroxiredoxin-6 OS=Homo sapiens GN=PRDX6 PE=1 SV=3 - [PRDX6_HUMAN]	PRDX6	10.27	1	1	1	1					41.83	10.27	1	1	224	25	6.38
O00743	Serine/threonine-protein phosphatase 6 catalytic subunit OS=Homo sapiens GN=PPP6C PE=1 SV=1 - [PPP6_HUMAN]	PPP6C	4.26	1	1	1	1					56.85	4.26	1	1	305	35.1	5.69

## Sheet: WT-C35A common proteins
Accession	Description	Gene Name	ΣCoverage	Σ# Proteins	Σ# Unique Peptides	Σ# Peptides	Σ# PSMs	Score A2	Coverage A2	# Peptides A2	# PSM A2	Score A4	Coverage A4	# Peptides A4	# PSM A4	# AAs	MW [kDa]	calc. pI
A0A087WZE9	High mobility group nucleosome-binding domain-containing protein 3 OS=Homo sapiens GN=HMGN3 PE=4 SV=1 - [A0A087WZE9_HUMAN]	HMGN3	36.92	3	1	3	3	2.68	36.92	3	3					130	13.9	9.91
B4E2D5	Transcription factor SPT20 homolog OS=Homo sapiens GN=SUPT20H PE=1 SV=1 - [B4E2D5_HUMAN]	SUPT20H	16.27	7	1	4	4	0	16.27	4	4					498	56	8.21
P31930	Cytochrome b-c1 complex subunit 1, mitochondrial OS=Homo sapiens GN=UQCRC1 PE=1 SV=3 - [QCR1_HUMAN]	UQCRC1	17.08	1	1	4	6	2.66	17.08	4	5	58.69	3.13	1	1	480	52.6	6.37
P22314	Ubiquitin-like modifier-activating enzyme 1 OS=Homo sapiens GN=UBA1 PE=1 SV=3 - [UBA1_HUMAN]	UBA1	19.57	3	4	14	23	8.12	19.57	14	19	127.03	5.39	3	4	1058	117.8	5.76
P13645	Keratin, type I cytoskeletal 10 OS=Homo sapiens GN=KRT10 PE=1 SV=6 - [K1C10_HUMAN]	KRT10	21.75	1	3	7	9	5.04	21.75	7	7	67.97	7.88	2	2	584	58.8	5.21
P05204	Non-histone chromosomal protein HMG-17 OS=Homo sapiens GN=HMGN2 PE=1 SV=3 - [HMGN2_HUMAN]	HMGN2	22.22	1	2	2	3	2.28	22.22	2	2	43.14	16.67	1	1	90	9.4	9.99
P37802	Transgelin-2 OS=Homo sapiens GN=TAGLN2 PE=1 SV=3 - [TAGL2_HUMAN]	TAGLN2	48.24	5	2	6	9	4.43	48.24	6	8	25.08	7.04	1	1	199	22.4	8.25
P50990	T-complex protein 1 subunit theta OS=Homo sapiens GN=CCT8 PE=1 SV=4 - [TCPQ_HUMAN]	CCT8	23.18	4	2	7	9	2.76	23.18	7	8	54.78	1.82	1	1	548	59.6	5.6
P38919	Eukaryotic initiation factor 4A-III OS=Homo sapiens GN=EIF4A3 PE=1 SV=4 - [IF4A3_HUMAN]	EIF4A3	21.9	18	1	5	10	8.56	21.9	5	7	97.77	6.33	2	3	411	46.8	6.73
Q04637	Eukaryotic translation initiation factor 4 gamma 1 OS=Homo sapiens GN=EIF4G1 PE=1 SV=4 - [IF4G1_HUMAN]	EIF4G1	9.32	15	2	7	8	3.75	9.32	7	7	26.39	1.69	1	1	1599	175.4	5.33
P21333	Filamin-A OS=Homo sapiens GN=FLNA PE=1 SV=4 - [FLNA_HUMAN]	FLNA	11.86	5	1	15	28	2.08	11.86	15	27	53.44	0.49	1	1	2647	280.6	6.06
F8VQE1	tRNA (guanine(26)-N(2))-dimethyltransferase OS=Homo sapiens GN=TRMT1 PE=4 SV=1 - [F8VQE1_HUMAN]	TRMT1	14.05	6	1	3	4	0	14.05	3	4					598	66.9	5.8
Q7Z2W4-3	Isoform 3 of Zinc finger CCCH-type antiviral protein 1 OS=Homo sapiens GN=ZC3HAV1 - [ZCCHV_HUMAN]	ZC3HAV1	30.93	4	3	9	20	7.06	30.93	9	20					624	67.5	8.72
P35612-7	Isoform 7 of Beta-adducin OS=Homo sapiens GN=ADD2 - [ADDB_HUMAN]	ADD2	31.63	1	1	2	5	1.7	31.63	2	5					98	11.6	5.01
Q9BY44-4	Isoform 4 of Eukaryotic translation initiation factor 2A OS=Homo sapiens GN=EIF2A - [EIF2A_HUMAN]	EIF2A	19.47	6	2	7	10	3	19.47	7	10					524	58	9.09
P11387	DNA topoisomerase 1 OS=Homo sapiens GN=TOP1 PE=1 SV=2 - [TOP1_HUMAN]	TOP1	17.39	1	1	8	10	2.73	17.39	8	9	35.3	1.7	1	1	765	90.7	9.31
Q15717	ELAV-like protein 1 OS=Homo sapiens GN=ELAVL1 PE=1 SV=2 - [ELAV1_HUMAN]	ELAVL1	16.26	2	2	4	5	5.99	16.26	4	4	58.8	3.37	1	1	326	36.1	9.17
P54578	Ubiquitin carboxyl-terminal hydrolase 14 OS=Homo sapiens GN=USP14 PE=1 SV=3 - [UBP14_HUMAN]	USP14	14.57	4	1	4	5	0	14.57	4	4	40.38	2.83	1	1	494	56	5.3
P61353	60S ribosomal protein L27 OS=Homo sapiens GN=RPL27 PE=1 SV=2 - [RL27_HUMAN]	RPL27	53.68	4	4	7	12	2.23	53.68	7	8	85.27	38.24	4	4	136	15.8	10.56
Q99832	T-complex protein 1 subunit eta OS=Homo sapiens GN=CCT7 PE=1 SV=2 - [TCPH_HUMAN]	CCT7	19.15	4	1	6	8	2.65	19.15	6	7	36.31	2.76	1	1	543	59.3	7.65
Q14157	Ubiquitin-associated protein 2-like OS=Homo sapiens GN=UBAP2L PE=1 SV=2 - [UBP2L_HUMAN]	UBAP2L	10.03	11	1	5	9	0	10.03	5	7	66.41	2.39	1	2	1087	114.5	7.11
Q9UMS4	Pre-mRNA-processing factor 19 OS=Homo sapiens GN=PRPF19 PE=1 SV=1 - [PRP19_HUMAN]	PRPF19	27.18	3	4	8	10	7.21	27.18	8	8	46.51	3.17	2	2	504	55.1	6.61
Q5T4L4	40S ribosomal protein S27 OS=Homo sapiens GN=RPS27 PE=1 SV=1 - [Q5T4L4_HUMAN]	RPS27	22.73	5	1	2	3	1.85	22.73	2	3					66	7.4	7.24
Q9Y6C9	Mitochondrial carrier homolog 2 OS=Homo sapiens GN=MTCH2 PE=1 SV=1 - [MTCH2_HUMAN]	MTCH2	22.44	2	3	6	12	6.09	22.44	6	9	61.29	10.56	3	3	303	33.3	7.97
Q96BV0	Zinc finger protein 775 OS=Homo sapiens GN=ZNF775 PE=2 SV=2 - [ZN775_HUMAN]	ZNF775	14.53	1	1	5	23	12.71	14.53	5	23					537	59.7	10.17
Q09666	Neuroblast differentiation-associated protein AHNAK OS=Homo sapiens GN=AHNAK PE=1 SV=2 - [AHNK_HUMAN]	AHNAK	27.42	1	19	66	113	50.24	27.42	66	85	495.18	8.42	19	28	5890	628.7	6.15
Q96C19	EF-hand domain-containing protein D2 OS=Homo sapiens GN=EFHD2 PE=1 SV=1 - [EFHD2_HUMAN]	EFHD2	22.92	1	2	6	7	2.57	22.92	6	7					240	26.7	5.2
Q7Z6Z7-2	Isoform 2 of E3 ubiquitin-protein ligase HUWE1 OS=Homo sapiens GN=HUWE1 - [HUWE1_HUMAN]	HUWE1	10.56	3	1	19	26	6.44	10.56	19	26					4358	479.9	5.24
I3L3U9	Ribosomal L1 domain-containing protein 1 (Fragment) OS=Homo sapiens GN=RSL1D1 PE=1 SV=1 - [I3L3U9_HUMAN]	RSL1D1	36.49	4	1	6	6	2.88	36.49	6	6					296	33.9	10.01
Q3ZCQ8-2	Isoform 2 of Mitochondrial import inner membrane translocase subunit TIM50 OS=Homo sapiens GN=TIMM50 - [TIM50_HUMAN]	TIMM50	17.11	6	1	4	5	6.72	17.11	4	5					456	50.4	9.42
P49448	Glutamate dehydrogenase 2, mitochondrial OS=Homo sapiens GN=GLUD2 PE=1 SV=2 - [DHE4_HUMAN]	GLUD2	29.21	4	2	9	14	3.49	29.21	9	12	75.1	7.35	2	2	558	61.4	8.46
